# Supplementary material for: Mentalizing in an economic games context is associated with enhanced activation and connectivity in the left temporoparietal junction
Source: Soc Cogn Affect Neurosci. 2023 May 2;18(1):nsad023. doi: 10.1093/scan/nsad023 (PMC10243902; doi:10.1093/scan/nsad023)
Supplement: nsad023_Supp [file nsad023_supp.zip]

Archive with 1 entries (1 files):
- scan-22-074-File010.pdf
